# Supplementary material for: Global trends in added sugars and non-nutritive sweetener use in the packaged food supply: drivers and implications for public health
Source: Public Health Nutr. 2022 Jul 28;26(5):952–64. doi: 10.1017/S1368980022001598 (PMC10346066; doi:10.1017/S1368980022001598)
Supplement: Supplementary file 1 [file S1368980022001598sup001.zip]

Archive with 5 entries (5 files):
- S1368980022001598sup001.pdf
- S1368980022001598sup002.pdf
- S1368980022001598sup003.pdf
- S1368980022001598sup004.pdf
- S1368980022001598sup005.pdf
